# Supplementary material for: Mn-Based Methacrylated Gellan Gum Hydrogels for MRI-Guided Cell Delivery and Imaging
Source: Bioengineering (Basel). 2023 Mar 28;10(4):427. doi: 10.3390/bioengineering10040427 (PMC10135712; doi:10.3390/bioengineering10040427)
Supplement: Supplementary file 1 [file bioengineering-10-00427-s001.zip]

Archive with 1 entries (1 files):
- bioengineering-2216210-supplementary.pdf
